# Supplementary material for: Effects of Aerobic, Resistance, and Combined Exercise Training on Psychiatric Symptom Severity and Related Health Measures in Adults Living With Schizophrenia: A Systematic Review and Meta-Analysis
Source: Front Cardiovasc Med. 2022 Feb 8;8:753117. doi: 10.3389/fcvm.2021.753117 (PMC8860832; doi:10.3389/fcvm.2021.753117)
Supplement: Supplementary file 1 [file Table_1.xlsx]

## Sheet: Table 1 Aerobic Training
Table 1. Study characteristics of aerobic training
			Participant Characteristics						Intervention		Baseline and Outcome Health Measures				Baseline and Outcome Symptom Severity
Study, Year (Ref.)	Country	Study Design	N	Sex Distribution	Mean Age ± SD / Age Range (Years)	Diagnosis	Mean Time Since Diagnosis (Years)	Medications	Exercise Frequency, Intensity, Type of Exercise, Time / Session	Program Duration	Baseline Health Measures of Participants (Pre)	Outcome Health Measures (Post)	Within Group (Pre-Post)	Between Groups (Pre-Post)	Symptom Severity (Pre) for Participants	Outcome Measures (Symptom Severity (Post))	Within Group (Pre-Post)	Between Groups (Pre-Post)	Adherence Rates to Program
Acil et al. 2008 (43)	Turkey	Quasi-experimental	EG: 15 CG: 15	EG (n=15): 9 M 6 F CG (n=15): 9 M 6 F	EG (n=15): 32.06 CG (n=15): 32.66 Age Range: 21-45	SCZ	EG (n=15): 10.93 CG (n=15): 9.60	Antipsychotic: FGA: Haloperidol; Fluphenazine; Decanoate SGA: Risperidone; Olanzapine; Quetiapine	EG (n=15): 3x / week, 10min WU and 5min CD; 25min aerobic exercise at weeks 1-2, increased to 40min at week 3-10; HR monitored 220-age CG (n=15): not specified	10 weeks	Not specified	Not specified	Not specified	Not specified	SAPS Overall: EG (n=15): 18.20 ± 11.79 CG (n=15): 16.46 ± 18.55 SANS Overall: EG (n=15): 25.60 ± 17.25 CG (n=15): 32.20 ± 17.77	SAPS Overall: EG (n=15): 11.20 ± 8.02 CG (n=15): 15.46 ± 11.31 SANS Overall: EG (n=15): 15.20 ± 12.28 CG (n=15): 35.06 ± 18.87	SAPS Overall: EG (n=15): difference pre and post statistically significant ↓ (p<0.05) CG (n=15): difference pre and post not statistically significant (p>0.05) SANS Overall: EG (n=15): difference pre and post statistically significant ↓ (p<0.05) CG (n=15): difference pre and post not statistically significant (p>0.05)	SAPS Overall: EG (n=15) and CG (n=15): not specified SANS Overall: EG (n=15) and CG (n=15): not specified	Not specified
Beebe et al. 2005 (33)	United States of America	Pilot	EG: 4 CG: 6	EG (n=4) + CG (n=6): 8 M 2 F	EG (n=4) + CG (n=6): 52 Age Range: 20-42	SCZ	Not specified	Antipsychotic: FGA SGA Antidepressants Antianxiety Antiparkinsonian	EG (n=4): 3x / week, 10min WU and CD on treadmill. Gradually built up to 30min of treadmill walking at target HR (HR not specified) CG (n=6): treatment as usual	16 weeks	6-minute walk test (m): EG (n=4): 1412.25 CG (n=6): 1381.33 BMI (kg/m²): EG (n=4): 32.51 CG (n=6): 30.07 Percent fat (skinfolds): EG (n=4): 25.65 CG (n=6): 25.13	6-minute walk distance (ft): EG (n=4): 1564.75 CG (n=6): 1438 BMI (kg/m²): EG (n=4): 31.27 CG (n=6): 29.93 Percent fat (skinfolds): EG (n=4): 21.96 CG (n=6): 25.11	6-minute walk distance (ft): EG (n=4): average ↑ by 125 ft CG (n=6): average ↑ by 56 ft BMI (kg/m²): EG (n=4): average ↓ of 1.3% CG (n=6): average ↓ of 0.14% Percent fat (skinfolds): EG (n=4): average ↓ of 3.37% CG (n=6): average ↓ of 0.02%	6-minute walk distance (ft): EG (n=4) and CG (n=6) at baseline was 30.92; not statistically significant (p>0.05), post was 126.75; not statistically significant (p>0.05) BMI (kg/m²): EG (n=4) and CG (n=6) at baseline was 2.44; not statistically significant (p>0.05), post was 1.34; not statistically significant (p>0.05) Percent fat (skinfolds): EG (n=4) and CG (n=6) at baseline was 0.52; not stati…	PANSS total: EG (n=4): 69.25 CG (n=6): 67.17	PANSS total: EG (n=4): 61.00 CG (n=6): 71.83	PANSS total: EG (n=4): average ↓ by 8.25 CG (n=6): average ↑ by 4.66	PANSS total: EG (n=4) and CG (n=6): at baseline was 2.08; not statistically significant (p>0.05), post was 10.83; not statistically significant (p>0.05)	Attendence ranged from 43-91% out of all sessions; 75% attended more than half of the sessions, 50% attended over 2/3 sessions. Most common reason for missing a session was conflict with another appointment
Browne et al. 2016 (15)	United States of America	Pilot	EG1: 9 EG2: 7	EG1 (n=9) + EG2 (n=7): 11 M 5 F	EG1 (n=9) + EG2 (n=7): 43.3 ± 7.8 Age Range: 33-61	SCZ, SCZ-AF, PD-NOS	Not specified	Antipsychotic: not specified	EG1 (n=9): 2x / week, 30min walking session at a moderate pace (being able to speak without feeling out breath; 3/5 on Talk Test) during the fall (September to November) EG2 (n=7): 2x / week, 30min walking session at a moderate pace being able to speak without feeling out breath; 3/5 on Talk Test) during the spring (March to May) *Intervention incorporporated engagment and motivational strategies…	10 weeks	Weight (lbs): EG1 and EG2 (n=15): 244.15 ± 68.53 BMI (kg/m²): EG1 and EG2 (n=15): 36.65 ± 9.86 Systolic BP: EG1 (n=9): not specified EG2 (n=7): 123.29 ± 21.09 Diastolic BP: EG1 (n=9): not specified EG2 (n=7): 80.00 ± 17.41 Resting HR: EG1 (n=9): not specified EG2 (n=7): 90.43 ± 13.70 6-min walk test (ft): EG1 and EG2 (n=15): 1499.57 ± 404.10	Weight (lbs): EG1 and EG2 (n=15): 242.85 ± 67.53 BMI (kg/m²): EG 1 and EG2 (n=15): 36.51 ± 9.92 Systolic BP: EG1 (n=9): not specified EG2 (n=7): 134.71 ± 15.03 Diastolic BP: EG1 (n=9): not specified EG2 (n=7): 86.71 ± 10.45 Resting HR: EG1 (n=9): not specified EG2 (n=7): 86.57 ± 7.39 6-min walk test (ft): EG1 and EG2 (n=15): 1631.78 ± 312.87	Weight (lbs): EG1 and EG2 (n=15): d= 0.02 BMI (kg/m²): EG 1 and EG2 (n=15): d= 0.01 Systolic BP: EG1 (n=9): not specified EG2 (n=7): d= -0.54 Diastolic BP: EG1 (n=9): not specified EG2 (n=7): d= -0.39 Resting HR: EG1 (n=9): not specified EG2 (n=7): d= 0.28 6-min walk test (ft): EG1 and EG2 (n=15): d= 0.33	Not specified	PANSS positive: EG1 and EG2 (n=16): 18.81 ± 4.45 PANSS negative: EG1 and EG2 (n=16): 18.81 ± 5.66 PANSS general: EG1 and EG2 (n=16): 38.56 ± 6.43 PANSS total: EG1 and EG2 (n=16): 76.19 ± 12.71	PANSS positive: EG1 and EG2 (n=16): 16.38 ± 5.00 PANSS negative: EG1 and EG2 (n=16): 15.38 ± 4.83 PANSS general: EG1 and EG2 (n=16): 35.31 ± 5.57 PANSS total: EG1 and EG2 (n=16): 67.06 ± 12.17	PANSS positive: EG1 and EG2 (n=16): 0.55 effect size PANSS negative: EG1 and EG2 (n=16): 0.61 effect size PANSS general: EG1 and EG2 (n=16): 0.51 effect size PANSS total: EG1 and EG2 (n=16): 0.72 effect size	Not specified	Walking group adherence: 84% Pedometer adherence rates: 86%
Curcic et al. 2017 (34)	Serbia	RCT	EG: 40 CG: 40	EG (n=40): 23 M 17 F CG (n=40): 19 M 21 F	EG (n=40): 39.95 ± 9.51 CG (n=40): 41.75 ± 9.45 Age Range: not specified	SCZ	EG (n=40): 12.52 ± 7.62 CG (n=40): 11.14 ± 7.21	Antipsychotic: FGA SGA	EG: 4x / week, 5min WU and 10min CD; 30min fast walking/jogging at 65-75% HRmax (designed individually for each participant based on age and skill level) CG: did not participate in exercise but continued with standard pharmacological therapy	12 weeks	BMI (kg/m²): EG (n=40): 26.67 ± 2.96 CG (n=40): 26.41 ± 2.23 Percent body fat (Tanita): EG (n=40): 28.42 ± 6.87 CG (n=40): 29.71 ± 6.46 VO2max (ml/kg/min): EG (n=40): 20.52 ± 2.52 CG (n=40): 20.47 ± 2.40	BMI (kg/m²): EG (n=40): not specified CG (n=40): not specified Percent body fat (Tanita): EG (n=40): not specified CG (n=40): not specified VO2max (ml/kg/min): EG (n=40): 23.08 ± 2.71 CG (n=40): 20.65 ± 2.55	BMI (kg/m²): EG (n=40): not specified CG (n=40): not specified Percent body fat (Tanita): EG (n=40): not specified CG (n=40): not specified VO2max (ml/kg/min): EG (n=40): difference pre and post statistically significant ↑ (p<0.001) CG (n=40): difference pre and post not statistically significant (p>0.060)	BMI (kg/m²): EG (n=40) and CG (n=40): not specified Percent body fat (Tanita): EG (n=40) and CG (n=40): not specified VO2max (ml/kg/min): EG (n=40) and CG (n=40): statistically significant difference between groups (p<0.001)	PANSS positive: EG (n=40): 18.33 ± 6.08 CG (n=40): 18.83 ± 7.03 PANSS negative: EG (n=40): 22.60 ± 7.09 CG (n=40): 21.23 ± 9.10 PANSS general: EG (n=40): 49.60 ± 10.13 CG (n=40): 51.25 ± 8.61 PANSS total: EG (n=40): 89.75 ± 11.22 CG (n=40): 92.35 ± 12.48	PANSS positive: EG (n=40): 14.13 ± 3.28 CG (n=40): 15.70 ± 5.38 PANSS negative: EG (n=40): 16.75 ± 5.51 CG (n=40): 17.95 ± 6.63 PANSS general: EG (n=40): 44.08 ± 8.75 CG (n=40): 47.95 ± 7.15 PANSS total: EG (n=40): 74.48 ± 10.86 CG (n=40): 83.03 ± 10.50	PANSS positive: EG (n=40): not specified CG (n=40): not specified PANSS negative: EG (n=40): not specified CG (n=40): not specified PANSS general: EG (n=40): not specified CG (n=40): not specified PANSS total: EG (n=40): not specified CG (n=40): not specified	PANSS positive: EG (n=40) and CG (n=40) at baseline was not statistically significant (p=0.836), post was not statistically significant (p=0.364) PANSS negative EG (n=40) and CG (n=40) at baseline was not statistically significant (p=0.381), post was not statistically significant (p=0.407) PANSS general: EG (n=40) and CG (n=40) at baseline was not statistically significant (p=0.435), post was sta…	Not specified
Dodd et al. 2011 (35)	Australia	Single group pre-post clinical research design	EG: 8	EG (n=8): 6 M 2 F	EG (n=8): 45.75 ± 10.08 Age Range: 33-62	SCZ, SCZ-AF (treatment resistant)	EG (n=8): 10+ history of chronic treatment resistant SCZ	Antipsychotic: not specified	EG (n=8): weeks 1-4, 1x / week to get familarized with equipment and circuit; week 5-28, aerobic-based circuit exercise; 2x / week, max of 30mins / session in groups of 2-3 including stationary bicycle, indoor rower, seated arm ergometer, step-machine, treadmill, and jogging on mini-trampoline at 65-75% age-predicted HRmax; suplimentary walking, 1x / week, 30min brisk walking in community	24 weeks	Body weight (kg): EG (n=8): 75.5 ± 9.3 BMI (kg/m²): EG (n=8): 27.2 ± 4.4 6-minute walk test (m): EG (n=8): 432.1 ± 68.2 VO2max (ml/kg/min): EG (n=4): 36.5 ± 9.1	Body weight (kg): EG (n=8): 73.7 ± 8.2 BMI (kg/m²): EG (n=8): 26.6 ± 4.2 6-minute walk test (m): EG (n=8): 427.5 ± 48.5 VO2max (ml/kg/min): EG (n=4): 40.5 ± 8.8	Body weight (kg): EG (n=8): average ↓ by 1.8 (2.4%); statistical significance (p<0.05) BMI (kg/m²): EG (n=8): ↓ by 0.6 (2.2%); statistical significance (p<0.05) 6-minute walk test (m): EG (n=8): no statistical significance (p>0.05) VO2max (ml/kg/min): EG (n=4): no statistical significance (p>0.05)	Not applicable	PANSS positive: EG (n=8): 27.4 ± 7.9 PANSS negative: EG (n=8): 28.3 ± 6.7 PANSS general: EG (n=8): 51.6 ± 9.8	PANSS positive: EG (n=8): 29.1 ± 3.5 PANSS negative: EG (n=8): 26.4 ± 4.5 PANSS general: EG (n=8): 48.3 ± 9.8	PANSS positive: EG (n=8): no statistical significance (p>0.05) PANSS negative: EG (n=8): no statistical significance (p>0.05) PANSS general: EG (n=8): no statistical significance (p>0.05)	Not applicable	Attendance mean 35 ± 1.6 out of 48 (73%) of aerobic exercise sessions and mean 20.2 ± 1.39 out of 24 (83%) of walking sessions. (reasons include unable to reschedule when on holiday, not feeling well, or refusing to attend)
Kern et al. 2020 (36)	United States of America	RCT	EG: 36 CG: 18	EG (n=35): 33 M 2 F CG (n=18): 18 M	EG (n=35): 56.3 ± 6.3 CG (n=18): 55.7 ± 7.1 Age Range: 40-65	SCZ, SCZ-AF	Illness chronicity: EG (n=35): 34.1 ± 10.5 CG (n=18): 33.1 ± 12.1	Antipsychotic: FGA SGA	EG: 3x / week, 5min WU and CD, brisk walking time increased over the weeks; weeks 1-2 20min / session; weeks 3-4 30min / session; weeks 5-12 40min / session at target peak HR of 60% to 70% of age-predicted HRmax. CG: 3x / week, 5min WU and CD, 40min / session, non-aerobic exercises.	12 weeks	BMI (kg/m²): EG (n=27): not specified CG (n=13): not specified VO2max (ml/kg/min): EG (n=27): 24.4 CG: (n=13): not specified	BMI (kg/m²): EG (n=27): not specified CG (n=13): not specified VO2max (ml/kg/min): EG (n=27): not specified CG: (n=13): not specified	BMI (kg/m²): EG (n=27): difference pre and post statistically significant ↑ (p=0.02) CG (n=13): not specified VO2max (ml/kg/min): EG (n=27): difference pre and post statistically significant ↑ (p=0.0001) CG (n=13): not specified	BMI (kg/m2): EG (n=27) and CG (n=13): group x time interaction was statistically significant (p=0.03) with EG group ↓ an average of 4.0lbs and CG on average ↑ 1.6lbs VO2max (ml/kg/min): EG (n=27) and CG (n=13): group x time interaction was statistically significant (p=0.02) with an effect size of d=0.41	BPRS positive: EG (n=27): 7.6 ± 4.5 CG (n=13): not specified BPRS negative: EG (n=27): 5.1 ± 2.5 CG (n=13): not specified BPRS total: EG (n=27): not specified CG (n=13): not specified	BPRS positive: EG (n=27): 7.0 ± 5.0 CG (n=13): not specified BPRS negative: EG (n=27): 5.3 ± 2.5 CG (n=13): not specified BPRS total: EG (n=27): not specified CG (n=13): not specified	BPRS positive: EG (n=27): difference pre and post not statistically significant (p>0.05) CG (n=13): not specified BPRS negative: EG (n=27): difference pre and post not statistically significant (p>0.05) CG (n=13): not specified BPRS total: EG (n=27): not specified CG (n=13): not specified	BPRS positive: EG (n=27) and CG (n=13): group x time interaction was not statistically significant (p>0.05) with a negligible effect size (d<0.10) BPRS negative: EG (n=27) and CG (n=13): group x time interaction was not statistically significant (p>0.05) with a negligible effect size (d<0.10) BPRS total: EG (n=27): not specified CG (n=13): not specified	EG (n=27): 29.3 ± 9.7 sessions completed CG (n=13): 27.8 ± 5.1 sessions completed
Loh et al. 2016 (44)	Malaysia	RCT	EG: 52 CG: 52	EG (n=52): 35 M 17 F CG (n=52): 39 M 13 F	EG (n=52) and CG (n=52): 21.6 ± 10.19 Age Range: 23-65	SCZ	EG (n=52): 15.5 ± 12 CG (n=52): 25.00 ± 12	Antipsychotic: not specified	EG (n=52): 3x / week, 5min WU and CD; weeks 1-4: 20min walking; weeks 4-8: 30min walking; weeks 8-12: 40min walking CG (n=52): continued daily activities and treatment as usual	12 weeks	BMI (kg/m²): EG (n=48): 25.1 ± 4.86 CG (n=52): 23.93 ± 7.1 Waist circumference: EG (n=48): 93.92 ± 13.18 CG (n=52): 89.00 ± 18.5	BMI (kg/m²): EG (n=48): not specified CG (n=52): not specified Waist circumference: EG (n=48): not specified CG (n=52): not specified	BMI (kg/m²): EG (n=48): not specified CG (n=52): not specified Waist circumference: EG (n=48): not specified CG (n=52): not specified	BMI (kg/m²): EG (n=48): not specified CG (n=52): not specified Waist circumference: EG (n=48): not specified CG (n=52): not specified	PANSS positive: EG (n=48): not specified CG (n=52): 7.0 ± 1.0 PANSS negative: EG (n=48): not specified CG (n=52): 11.00 ± 8.0 PANSS general: EG (n=48): not specified CG (n=52): 21.0 ± 5.0	PANSS positive: EG (n=48): 7.0 ± 1.0 CG (n=52): 7.0 ± 1.0 PANSS negative: EG (n=48): 8.0 ± 2.0 CG (n=52): 10.5 ± 6.0 PANSS general: EG (n=48): 17.0 ± 3.0 CG (n=52): 19.5 ± 2.0	PANSS positive: EG (n=48): difference pre and post ↓ statistically significant (p<0.01) CG (n=52): difference pre and post no ↓; not statistically significant (p=0.01) PANSS negative: EG (n=48): difference pre and post ↓ statistically significant (p<0.01) CG (n=52): difference pre and post slight ↓; not statistically significant (p=0.10) PANSS general: EG (n=48): difference pre and post ↓ statist…	PANSS positive: EG (n=48) and CG (n=52): not specified PANSS negative: EG (n=48) and CG (n=52): not specified PANSS general: EG (n=48) and CG (n=52): not specified	Not specified
Malchow et al. 2015 (45)	Germany	Controlled clinical trial	EG: 25 CEG: 26 CG: 27	EG (n=22): 16 M 6 F CEG (n=21): 15 M 6 F CG (n=23): 16 M 7 F	EG (n=22): 37.3 ± 11.7 CEG (n=21): 35.8 ± 14.4 CG (n=23): 37.7 ± 11.1 Age Range: not specified	SCZ Healthy controls	EG (n=22): 10.2 ± 8.1 CEG (n=21): 11.7 ± 10.6 CG (n=23): no diagnosis	Antipsychotic: not specified Antidepressants Benzodiazepine	EG (n=22): 3x / week, 30min on cycle ergometer with intensity increasing gradually based on blood lactate of ~2mmol/L, monitored with HR and Borg scale CEG (n=21): 3x / week, 30min of playing table soccer; blood lactate, HR, and Borg scale were monitored CG (n=23): 3x / week, 30 min on cycle ergometer, with intensity increasing gradually based on blood lactate of ~2mmol/L, monitored with HR and B…	12 weeks	Body weight (kg): EG (n=22): 94.8 ± 21.3 CEG (n=21): 85.9 ± 16.1 CG (n=23) : 79.8 ± 14.1 Waist circumference (cm): EG (n=22): 102.0 ± 15.2 CEG (n=21): 92.6 ± 17.8 CG (n=23): 89.5 ± 12.7 Systolic BP (mmHg): EG (n=22): 125.1 ± 18.6 CEG (n=21): 133.5 ± 14.0 CG (n=23): 134.0 ± 14.2 Diastolic BP (mmHg): EG (n=22): 74.7 ± 12.4 CEG (n=21): 81.1 ± 10.4 CG (n=23): 76.9 ± 9.9 Resting HR (bpm): EG (n=22): 8…	Body weight (kg): EG (n=22): not specified CEG (n=21): not specified CG (n=23) : not specified Waist circumference (cm): EG (n=22): not specified CEG (n=21): not specified CG (n=23): not specified Systolic BP (mmHg): EG (n=22): not specified CEG (n=21): not specified CG (n=23): not specified Diastolic BP (mmHg): EG (n=22): not specified CEG (n=21): not specified CG (n=23): not specified Resting H…	Body weight (kg): EG (n=22): not specified CEG (n=21): not specified CG (n=23) : not specified Waist circumference (cm): EG (n=22): not specified CEG (n=21): not specified CG (n=23): not specified Systolic BP (mmHg): EG (n=22): not specified CEG (n=21): not specified CG (n=23): not specified Diastolic BP (mmHg): EG (n=22): not specified CEG (n=21): not specified CG (n=23): not specified Resting H…	Body weight (kg): EG (n=22), CEG (n=21), and CG (n=23): not specified Waist circumference (cm): EG (n=22), CEG (n=21), and CG (n=23): not specified Systolic BP (mmHg): EG (n=22), CEG (n=21), and CG (n=23): not specified Diastolic BP (mmHg): EG (n=22), CEG (n=21), and CG (n=23): not specified Resting HR (bpm): EG (n=22), CEG (n=21), and CG (n=23): not specified	PANSS positive: EG (n=22): 14.1 ± 7.6 CEG (n=21): 13.6 ± 4.8 CG (n=23): not applicable PANSS negative: EG (n=22): 20.1 ± 9.1 CEG (n=21): 18.7 ± 8.9 CG (n=23): not applicable PANSS general: EG (n=22): 32.5 ± 18.1 CEG (n=21): 39.8 ± 14.6 CG (n=23): not applicable PANSS total: EG (n=22): 66.7 ± 32.0 CEG: (n=21): 72.1 ± 26.5 CG (n=23): not applicable	PANSS positive: EG (n=22): not specified CEG (n=21): not specified CG (n=23): not applicable PANSS negative: EG (n=22): not specified CEG (n=21): not specified CG (n=23): not applicable PANSS general: EG (n=22): not specified CEG (n=21): not specified CG (n=23): not applicable PANSS total: EG (n=22): not specified CEG: (n=21): not specified CG (n=23): not applicable	PANSS positive: EG (n=22): not specified CEG (n=21): difference between pre and post statistically significant; ↓ by 10.1% (p=0.036) CG (n=23): not applicable PANSS negative: EG (n=22): difference between pre and post statistically significant; ↓ by 14.7% (p=0.022) CEG (n=21): not specified CG (n=23): not applicable PANSS general: EG (n=22): not specified CEG (n=21):not specified CG (n=23): not a…	PANSS positive: EG (n=22), CEG (n=21), and CG (n=23): group x time interaction was statistically significant (p=0.042) PANSS negative: EG (n=22), CEG (n=21), and CG (n=23): group x time interaction was statistically significant (p=0.041) PANSS general: EG (n=22), CEG (n=21), and CG (n=23): not specified PANSS total: EG (n=22), CEG (n=21), and CG (n=23): not specified	EG:(n=22) participated in 75% or more of the training sessions and attended follow-up at the end of intervention period CEG: (n=21) participated in 75% or more of the training sessions and attended follow-up at the end of the intervention period CG: (n=23) participated in 75% or more of the training sessions and attended follow-up at the end of the intervention period
Pajonk et al. 2010 (46)	Germany	RCT	EG: 13 NEG: 11 CG: 8	EG (n=8): 8 M NEG (n=8): 8 M CG (n=8): 8 M	EG (n=8): 32.9 ± 10.6 NEG (n=8): 37.4 ± 8.1 CG (n=8): 34.8 ± 10.2 Age Range: 20-51	SCZ Healthy controls	EG (n=8): 8.4 ± 8.4 NEG (n=8): 12.4 ± 4.5 CG (n=8): not applicable	Antipsychotic: Clozapine; Olanzapine; Amisulpride; Risperidone; Haloperidol; Quetiapine fumarate; Fluphenazine; Sulpiride; Promethazine, Flupenthixol; Zotepine Antidepressant: Trimipramine for sleep; Mirtazapine; Venlafaxine hydrochloride; Paroxetine hydrochloride; Amitriptyline hydrochloride	EG (n=8): 3x / week, 30mins / session, cycle ergometer at target HR ± 10bpm equal to blood lactate of 1.5 to 2mmol/L NEG (n=8): 3x / week, 30mins / session, playing table football CG (n=8): 3x / week, 30mins / session, cycle ergometer at target HR ± 10bpm equal to blood lactate of 1.5 to 2mmol/L	12 weeks	Not applicable	Not applicable	Not applicable	Not applicable	PANSS positive: EG (n=8): 13.6 ± 3.4 NEG (n=8): 13.5 ± 3.5 CG (n=8): not applicable PANSS negative: EG (n=8): 22.1 ± 5.7 NEG (n=8): 22.0 ± 7.8 CG (n=8): not applicable PANSS total: EG (n=8): 68.1 ± 17.6 NEG (n=8): 65.9 ± 13.9 CG (n=8): not applicable	PANSS positive: EG (n=8): not specified NEG (n=8): not specified CG (n=8): not applicable PANSS negative: EG (n=8): not specified NEG (n=8): not specified CG (n=8): not applicable PANSS total: EG (n=8): not specified NEG (n=8): not specified CG (n=8): not applicable	PANSS positive: EG (n=8): not specified NEG (n=8): not specified CG (n=8): not applicable PANSS negative: EG (n=8): not specified NEG (n=8): not specified CG (n=8): not applicable PANSS total: EG (n=8): slightly improved; ↓ by 9% NEG (n=8): worsended; ↑ by 13% CG (n=8): not applicable	PANSS positive: EG (n=8) and NEG (n=8): not specified PANSS negative: EG (n=8) and NEG (n=8): not specified PANSS total: EG (n=8) and NEG (n=8): group x time interaction was statistically significant (p=0.02)	EG (n=8): participated in 85% of sessions NEG (n=8): participated in 81% of sessions CG (n=8): participated in 92% of sessions
Ryu et al. 2020 (47)	Republic of Korea	RCT	EG: 30 CG: 30	EG (n=30): 15 M 15 F CG (n=30): 17 M 13 F	EG (n=30): 38.65 ± 10.11 CG (n=30): 39.00 ± 8.62 Age Range: not specified	SCZ, SCZ-AF	EG (n=30): 14.23 ± 11.06 CG (n=30): 15.42 ± 9.58	Antipsychotic: SGA: Amisulpride; Clozapine	EG (n=30): 1x / week, 15min for setting up goals for the day and safety education, 10min WU and CD, 40min bike training at moderate intensity (around 16 km/h), 15min for discussion on the achivement for the day CG (n=30): 1x / week, 90min Occupational Therapy working on daily living and social skills or creative activities.	16 weeks	Pedometers (steps per day): EG (n=26): 6225.08 ± 3907.51 CG (n=24): not specified	Pedometers (steps per day): EG (n=26): 7766.76 ± 3783.11 CG (n=24): not specified	Pedometers (steps per day): EG (n=26): difference pre and post statistically significant ↑ (p=0.019) CG (n=24): not specified	Pedometers (steps per day): EG (n=26) and CG (n=24): group x time interaction was statistically significant (p=0.030) with EG showing an ↑ and CG showing a ↓	BPRS total: EG (n=26): 48.1 ± 2.6 CG (n=24): 43.75 ± 10.61	BPRS total: EG (n=26): 43.0 ± 2.5 CG (n=24): 43.75 ± 10.61	BPRS total: EG (n=26): difference between pre and post statistically significant (0.042) CG (n=24): difference between pre and post not statistically significant (0.136)	BPRS total: EG (n=26) and CG (n=24): group x time interaction was statistically significant (p=0.014); effect size pre to post -0.71	Not specified
Shimada et al. 2019 (48)	Japan	RCT	EG: 16 CG: 16	EG (n=16): not specified CG (n=16): not specified	Not specified Age Range: 20-65	SCZ, SCZ-AF	Not specified	Not specified	EG (n=16): 2x / week (1 individual and 1 group), 60mins / session on treadmill and/or stationary bicycle at 60% to 80% of aerobic capacity CG (n=16): treatment as usual	12 weeks	Not applicable	Not applicable	Not applicable	Not applicable	PANSS positive: EG (n=16): 25.67 ± 6.44 CG (n=15): 25.35 ± 3.72 PANSS negative: EG (n=16): 27.43 ± 5.72 CG (n=15): 26.00 ± 3.10 PANSS general: EG (n=16): 58.62 ± 9.06 CG (n=15): 54.40 ± 6.34 PANSS total: EG (n=16): 111.71 ± 19.42 CG (n=15): 105.75 ± 11.33 SANS total: EG (n=16): 77.73 ± 28.87 CG (n=15): 73.10 ± 20.58	PANSS positive: EG (n=16): 21.90 ± 5.19 CG (n=15): 25.00 ± 5.51 PANSS negative: EG (n=16): 21.40 ± 5.33 CG (n=15): 25.00 ± 4.35 PANSS general: EG (n=16): 55.15 ± 10.00 CG (n=15): 53.20 ± 8.81 PANSS total: EG (n=16): 98.45 ± 17.39 CG (n=15): 103.20 ± 17.42 SANS total: EG (n=16): 59.00 ± 21.46 CG (n=15): 74.30 ± 21.47	PANSS positive: EG (n=16): not specified CG (n=15): not specified PANSS negative: EG (n=16): not specified CG (n=15): not specified PANSS general: EG (n=16): not specified CG (n=15): not specified PANSS total: EG (n=16): not specified CG (n=15): not specified SANS total: EG (n=16): not specified CG (n=15): not specified	PANSS positive: EG (n=16) and CG (n=15): group x time interaction was statistically significant (p<0.01) PANSS negative: EG (n=16) and CG (n=15): group x time interaction was statistically significant (p<0.01) PANSS general: EG (n=16) and CG (n=15): group x time interaction was not statistically significant (p>0.05) PANSS total: EG (n=16) and CG (n=15): group x time interaction was statistically …	Patients were required to participate in a min of 75% of sessions
Su et al. 2016 (37)	Taiwan	RCT	EG: 30 CG: 27	EG (n=22): 10 M 12 F CG (n=22): 10 M 12 F	EG (n=22): 37.64 ± 8.23 CG (n=22): 36.68 ± 8.33 Age Range: not specified	SCZ, SCZ-AF	EG (n=22): 14.05 ± 8.77 CG (n=22): 12.00 ± 7.65	Antipsychotic: not specified	EG (n=22): 3x / week with the goal of attending 4-5x / week, 5min WU and CD walking on a treadmill, 30min, increase intensity gradually to reach and maintain 55-69% of HRmax (HRmax: 220-age) or 13-16 RPE CG (n=22): 3x / week with the goal of attending 4-5x / week, 3min WU and 2min CD, repeating 14 stretching and flexibility exercises held for 10sec and completed 10x for 30min	12 weeks	Body weight (kg): EG (n=22): 70.54 ± 12.47 CG (n=22): 77.53 ± 16.63 BMI (kg/m²): EG (n=22): 30.72 ± 8.99 CG (n=22): 34.56 ± 11.32 VO2max (ml/kg/min): EG (n=22): 33.42 ± 9.70 CG (n=22): 28.62 ± 9.83	Body weight (kg): EG (n=22): not specified CG (n=22): not specified BMI (kg/m²): EG (n=22): not specified CG (n=22): not specified VO2max (ml/kg/min): EG (n=22): 34.41 ± 8.80 CG (n=22): 29.25 ± 8.50	Body weight (kg): EG (n=22): not specified CG (n=22): not specified BMI (kg/m²): EG (n=22): not specified CG (n=22): not specified VO2max (ml/kg/min): EG (n=22): difference pre and post had a coefficient of 010 CG (n=22): difference pre and post had a coefficient of 0.06	Body weight (kg): EG (n=22): not specified CG (n=22): not specified BMI (kg/m²): EG (n=22): not specified CG (n=22): not specified VO2max (ml/kg/min): EG (n=26) and CG (n=24): interaction effect was not statistically significant (p=0.19)	PANSS positive: EG (n=22): 16.05 ± 6.48 CG (n=22): 18.18 ± 7.11 PANSS negative: EG (n=22): 22.36 ± 9.65 CG (n=22): 21.82 ± 8.72	PANSS positive: EG (n=22): 14.36 ± 5.59 CG (n=22): 16.09 ± 6.65 PANSS negative: EG (n=22): 18.95 ± 8.43 CG (n=22): 20.45 ± 7.78	PANSS positive: EG (n=22): not specified CG (n=22): not specified PANSS negative: EG (n=22): not specified CG (n=22): not specified	PANSS positive: EG (n=22): not specified CG (n=22): not specified PANSS negative: EG (n=22): not specified CG (n=22): not specified	EG (n=22): attended on average 45.95 ± 8.07/ 60 sessions (76.6%) CG (n=22): attended on average 46.91 ± 8.56/ 60 sessions (78.2%)
Legend SD: standard deviation RCT: randomized control trial EG: exerimental group CG: control group CEG: control experimental group NEG: non-experimental group M: Male F: Female SCZ: schizophrenia SCZ-AF: schizoaffective disorder PD-NOS: psychotic disorder not otherwise specified BPD: biploar disorder FEP: first episode psychosis FGA: first-generation antipsychotic SGA: second-generation antipsyc…

## Sheet: Table 2 Resistance Training
Table 2. Study characteristics of resistance training
			Participant Characteristics						Intervention		Baseline and Outcome Health Measures				Baseline and Outcome Symptom Severity
Study, Year (Ref.)	Country	Study Design	N	Sex Distribution	Mean Age ± SD / Age Range (Years)	Diagnosis	Mean Time Since Diagnosis (Years)	Medications	Exercise Frequency, Intensity, Type of Exercise, Time / Session	Program Duration	Baseline Health Measures of Participants (Pre)	Outcome Health Measures (Post)	Within Group (Pre-Post)	Between Groups (Pre-Post)	Symptom Severity (Pre) for Participants	Outcome Measures (Symptom Severity (Post))	Within Group (Pre-Post)	Between Groups (Pre-Post)	Adherence Rates to Program
Heggelund et al. 2012 (25)	Norway	Pilot	EG: 7 CG: 9	EG (n=6): 1 M 5 F CG (n=7): 4 M 3 F	EG (n=6): 37.5 ± 9.6 CG (n=7): 38.9 ± 11.4 Age Range: not specified	SCZ, SCZ-AF	Not specified	Antipsychotic: FGA: Haloperidol; Zuclopenthixol SGA: Clozapine; Risperidone; Clozapine combined with Risperidone Clozapine combined with neuroleptics	EG (n=6): 3x / week, 5min WU on treadmill, 70% HRpeak, resistance training using an inclined leg press machine completing 4 sets of 4 reps, 85-90% 1RM; training load increased by 2.5-3kg as participants managed to perform 4 sets with determined load; 3min rest between each set CG (n=7): 3x / week, 36min / session, training to improve computer game abilities (Tetris on XBox)	8 weeks	Body Weight (kg): EG (n=6): 81.2 ± 32.2 CG (n=7: 85.3 ± 29.7 BMI (kg/m²): EG (n=6): 30.7 ± 11.2 CG (n=7): 27.6 ± 8.5 Net mechanical efficiency of walking (%): EG (n=6): 17.3 ± 1.2 CG (n=7): 19.4 ± 3.0 VO²peak (mL/kg/min): EG (n=6): 22.0 ± 3.1 CG (n=7): 21.5 ± 3.5 HR (bpm): EG (n=6): 143 ± 9 CG (n=7): 136 ± 17 VE (L/min): EG (n=6): 44.9 ± 12.2 CG (n=7): 45.5 ± 15.7 RER: EG (n=6): 0.95 ± 0.06 CG (n…	Body Weight (kg): EG (n=6): 82.5 ± 30.8 CG (n=7: 87.1 ± 29.9 BMI (kg/m²): EG (n=6): not specified CG (n=7): not specified Net mechanical efficiency of walking (%): EG (n=6): 20.7 ± 2.9 CG (n=7): 19.4 ± 2.5 VO²peak (mL/kg/min): EG (n=6): 20.0 ± 2.9 CG (n=7): 21.1 ± 3.2 HR (bpm): EG (n=6): 137 ± 12 CG (n=7): 133 ± 11 VE (L/min): EG (n=6): 39.9 ± 12.2 CG (n=7): 44.8 ± 12.8 RER: EG (n=6): 0.90 ± 0.06…	Body Weight (kg): EG (n=6): not specified CG (n=7: not specified BMI (kg/m²): EG (n=6): not specified CG (n=7): not specified Net mechanical efficiency of walking (%): EG (n=6): difference pre and post statistically significant ↑ by 3.4% (p=0.028) CG (n=7): difference pre and post showed no change (p>0.999) VO²peak (mL/kg/min): EG (n=6): difference pre and post for cost of VO2 for walking at 60W …	Body Weight (kg): EG (n=6) and CG (n=7): not specified BMI (kg/m²): EG (n=6) and CG (n=7): not specified Net mechanical efficiency of walking (%): EG (n=6) and CG (n=7): difference pre and post were statistically significant (p<0.05) VO²peak (mL/kg/min): EG (n=6) and CG (n=7): difference pre and post were not statistically significant (p>0.05) HR (bpm): EG (n=6) and CG (n=7: difference pre and po…	PANSS total: EG (n=6): 58 ± 12 CG (n=7): 63 ± 20	PANSS total: EG (n=6): 68 ± 8 CG (n=7): 61 ± 19	PANSS total: EG (n=6): difference pre and post were not statistically significant (p=0.115) CG (n=7): difference pre and post were not statistically significant (p=0.753)	PANSS total: EG (n=6) and CG (n=7): difference pre and post were not statistically significant (p=0.086)	EG (n=6): attended 85% ± 9% of sessions CG (n=7): attended 83% ± 6% of sessions
Maurus et al. 2020 (38)	Germany	Randomized single blind, parallel assignment clinical trial	EG: 7 CG: 8	EG (n=7): 5 M 2 F CG (n=8): 4 M 4 F	EG (n=7): 36.3 ± 9.9 CG (n=8): 30.4 ± 8.0 Age Range: not specified	SCZ	Not specified	Antipsychotic: FGA: Chlorpromazine equivalents	EG (n=7): 3x / week, 10min WU and 5min CD, 25-35min resistance training at 60-70% 1RM, 2-4 sets per exercise with 1-12 reps per set, including small equipment training and sling trainers, weeks 1-2 total of 40min, weeks 3-12 total of 50mins. CG (n=8): balance and tone traning, 40-50min	12 weeks	Waist Circumference (cm): EG (n=5): 112.8 ± 24.2 CG (n=3): 101.0 ± 15.6 HR (bpm): EG (n=6): 84.8 ± 15.3 CG (n=7): 83.6 ± 11.5 BMI (kg/m²): EG (n=6): 33.7 ± 5.5 CG (n=6): 30.3 ± 8.5 Glucose (mmol/l): EG (n=6): 94.3 ± 16.3 CG (n=7): 82.1 ± 12.4 Triglycerides (mmol/l): EG (n=6): 200.8 ± 111.5 CG (n=7): 95.7 ± 43.9	Waist Circumference (cm): EG (n=5): not specified CG (n=3): not specified HR (bpm): EG (n=4): 80.5 ± 12.3 CG (n=4): 85.5 ± 11.4 BMI (kg/m²): EG (n=4): 35.7 ± 6.4 CG (n=4): 34.7 ± 8.7 Glucose (mmol/l): EG (n=3): 89.0 ± 9.5 CG (n=3): 97.3 ± 13.2 Triglycerides (mmol/l): EG (n=3): 244.7 ± 113.0 CG (n=3): 112.7 ± 32.5	Waist Circumference (cm): EG (n=5): not specified CG (n=3): not specified HR (bpm): EG (n=4): time effect with Friedman Test not statistically significant (p=0.068) CG (n=4): time effect with Friedman Test not statistically significant (p=0.066) BMI (kg/m²): EG (n=4): time effect with Friedman Test not statistically significant (p=0.717) CG (n=4): time effect with Friedman Test not statistically …	Waist Circumference (cm): EG (n=5) and CG (n=3): not specified HR (bpm): EG (n=4) and CG (n=4): not specified BMI (kg/m²): EG (n=4) and CG (n=4): not specified Glucose (mmol/l): EG (n=3) and CG (n=3): not specified Triglycerides (mmol/l): EG (n=3) and CG (n=3): interaction time x group not statistically significant (p=0.518)	PANSS positive: EG (n=7): 12.3 ± 3.9 CG (n=8): 10.1 ± 4.8 PANSS negative: EG (n=7): 13.6 ± 5.2 CG (n=8): 15.0 ± 3.7 PANSS general: EG (n=7): 26.3 ± 7.5 CG (n=8): 26.3 ± 7.9 PANSS total: EG (n=7): 52.1 ± 14.7 CG (n=8): 51.4 ± 15.7	PANSS positive: EG (n=4): 12.3 ± 6.1 CG (n=4): 7.8 ± 1.0 PANSS negative: EG (n=4): 12.8 ± 4.1 CG (n=4): 15.8 ± 3.0 PANSS general: EG (n=4): 26.3 ± 9.5 CG (n=4): 21.5 ± 2.9 PANSS total: EG (n=4): 51.5 ± 19.8 CG (n=4): 45.0 ± 5.9	PANSS positive: EG (n=4): not specified CG (n=4): not specified PANSS negative: EG (n=4): not specified CG (n=4): not specified PANSS general: EG (n=4): not specified CG (n=4): not specified PANSS total: EG (n=4): not specified CG (n=4): not specified	PANSS positive: EG (n=4) and CG (n=4): interaction time x group not statistically significant (p=0.508) PANSS negative: EG (n=4) and CG (n=4): interaction time x group not statistically significant (p=0.212) PANSS general: EG (n=4) and CG (n=4): interaction time x group not statistically significant (p=0.925) PANSS total: EG (n=4) and CG (n=4): interaction time x group not statistically significa…	EG (n=4): 21 out of 36 possible sessions (58%) CG (n=4): 17 out of 36 possible sessions (47%)
Senormanci et al. 2020 (42)	Turkey	RCT	EG: 20 CG: 19	EG (n=20): 12 M 8 F CG (n=19): 12 M 7 F	EG (n=20): 40.5 Age Range: 22 - 56 CG (n=19): 43 Age Range: 25 - 50	SCZ	EG (n=20): 12.8 ± 7.7 CG (n=19): 12.2 ± 5.7	Psychiatric: not specified	EG (n=20): 2x / week, 10min WU and CD, 20min exercising with resistance bands and 20min exercising on the pilates ball; with treatment as usual CG (n=19): treatment as usual	12 weeks	Not specified	Not specified	Not specified	Not specified	SAPS: EG (n=20): 37.0 ± 16.6 CG (n=19): 31 (range: 12 - 93) SANS: EG (n=20): 52.9 ± 20.6 CG (n=19): 57.4 ± 17.6	SAPS: EG (n=20): 31.3 ± 15.4 CG (n=19): 28 (range: 6 - 76) SANS: EG (n=20): 43.1 ± 17.8 CG (n=19): 52.6 ± 19.2	SAPS: EG (n=20): difference pre and post were not statistically significant (p=0.062) CG (n=19): difference pre and post were not statistically significant (p=0.546) SANS: EG (n=20): difference pre and post showed a statistically significant ↓ (p=0.002) CG (n=19): difference pre and post showed a statistically significant ↓ (p=0.037)	SAPS: EG (n=20) and CG (n=19): no significant differences pre and post (p>0.05) SANS: EG (n=20) and CG (n=19): no significant differences pre and post (p>0.05)	Not specified
Legend SD: standard deviation RCT: randomized control trial EG: exerimental group CG: control group M: Male F: Female SCZ: schizophrenia SCZ-AF: schizoaffective disorder FGA: first-generation antipsychotic SGA: second-generation antipsychotic /: per ↑: increase ↓: decrease x: times min: minute sec: second reps: repetitions HRpeak: peak heart rate 1RM: one-repetition maximum WU: warm-up CD: cool-d…

## Sheet: Table 3 Combined Training
Table 3. Study characteristics of combined aerobic and resistance training
			Participant Characteristics						Intervention		Baseline and Outcome Health Measures				Baseline and Outcome Symptom Severity
Study, Year (Ref.)	Country	Study Design	N	Sex Distribution	Mean Age ± SD / Age Range (Years)	Diagnosis	Mean Time Since Diagnosis (Years)	Medications	(Exercise Frequency, Intensity, Type of Exercise, Time Duration per Session)	Program Duration	Baseline Health Measures of Participants (Pre)	Outcome Health Measures (Post)	Within Group (Pre-Post)	Between Group (Pre-Post)	Symptom Severity (Pre) for Participants	Outcome Measures (Symptom Severity (Post))	Within Group (Pre-Post)	Between Groups (Pre-Post)	Adherence Rates to Program
Bredin et al. 2013 (22)	Canada	Pilot	EG1: 7 EG2: 6	EG1 and EG2 (n=13): 7 M 6 F	EG1 and EG2 (n=13): 30.9 ± 7.2 Age Range: not specified	SCZ, SCZ-AF	Not specified	Antipsychotic: FGA: Paliperidone; Flupenthixol; Loxapine SGA: Clozapine; Olanzapine; Aripriprazole; Risperidone (n=6 received 2 or more medications)	EG1: 3x / week, 10min WU and CD of stretching and aerobic training (30% HRR), 30min moderate-to-vigorous intensity training using treadmill, cycle ergometer, and elliptical. Progression increase by 5% per week EG2: 3x / week, 10min WU and CD of stretching and aerobic training (30% HRR), 30min resistance training (50-70% 1RM). 2 sets of 10-15 reps. with 8-10 exercises. Progression increase by 5% p…	12 weeks	Body weight (kg): EG1 and EG2 (n=9): 74.0 ± 18.0 Waist circumference (cm): EG1 and EG2 (n=9): 89.3 ± 17.6 Systolic BP (mmHg): EG1 and EG2 (n=9): 108 ± 7 Diastolic BP (mmHg): EG1 and EG2 (n=9): 75 ± 9	Body weight (kg): EG1 and EG2 (n=9): 71.3 ± 14.2 Waist circumference (cm): EG1 and EG2 (n=9): 82.7 ± 9.8 Systolic BP (mmHg): EG1 and EG2 (n=9): 104 ± 3 Diastolic BP (mmHg): EG1 and EG2 (n=9): 72 ± 7	Body weight (kg): EG1 and EG2 (n=9): small ↓ Waist circumference (cm): EG1 and EG2 (n=9): clinical ↓ Systolic BP (mmHg): EG1 and EG2 (n=9): clinical ↓ Diastolic BP (mmHg): EG1 and EG2 (n=9): small ↓	Not applicable	PANSS total: EG1 and EG2 (n=9): not specified	PANSS total: EG1 and EG2 (n=9): not specified	PANSS total: EG1 and EG2 (n=9): clinical imporvement; ↓ by 15.8%	Not applicable	Exercise adherence rate was 81% ± 21% 69% completed the entire training program
Firth et al. 2018 (29)	United Kingdom	Non-randomized feasibility	EG: 31 CG: 7	EG (n=31): 25 M 6 F CG (n=7): 5 M 2 F	EG (n=31): 25.8 ± 4.6 CG (n=7): 25.9 ± 5.9 Age Range: not specified	FEP, SCZ, SCZ-AF, BPD with psychotic features, other psychotic disorder	EG (n=31): not specified CG (n=7): not specified	Antipsychotic; not specified	EG: 2x / week, 45-60 min moderate-to-vigorous aerobic and resistance training (goal of 90min / week); aerobic training used treadmill, cycle ergometer, and a rowing machine; resistance training for major muscle groups including arms, legs, and torso for 3 sets of 8-12 reps / exercise; additionally or altenatively to the gym training sessions, able to undertake other sporting activities to meet we…	10 weeks	BMI (kg/m²): EG and CG (n=25): 30.2 ± 6.9 Waist circumference (cm): EG and CG (n=25): 102.2 ± 16.1 Systolic BP (mmHg): EG and CG (n=25): 128 ± 13.1 Diastolic BP (mmHg): EG and CG (n=25): 80.3 ± 13.2 Internation Physical Activity Questionnaire (moderate/vigorous activity METs per week): EG and CG (n=25): 247± 459 6-min walk distance (m) EG and CG (n=15): 469.1 ± 73.8 Vertical jump (cm): EG and CG …	BMI (kg/m²): EG and CG (n=25): 29.8 ± 6.7 Waist circumference (cm): EG and CG (n=25): 100.3 ± 16.6 Systolic BP (mmHg): EG and CG (n=25): 123.2 ± 8.9 Diastolic BP (mmHg): EG and CG (n=25): 77 ± 14.1 Internation Physical Activity Questionnaire (moderate/vigorous activity METs per week): EG and CG (n=25): 942 ± 894 6-min walk distance (m) EG and CG (n=15): 502.8 ± 80.8 Vertical jump (cm): EG and CG …	BMI (kg/m²): EG and CG (n=25): difference pre and post were not statistically significant (p=0.265) Waist circumference (cm): EG and CG (n=25): difference pre and post were statistically significant (p=0.008) Systolic BP (mmHg): EG and CG (n=25): difference pre and post were not statistically significant (p=0.057) Diastolic BP (mmHg): EG and CG (n=25): difference pre and post were not statistical…	Not applicable	PANSS positive: EG (n=25): 18.8 ± 5.9 CG (n=7): 18.4 ± 4.0 PANSS negative: EG (n=25): 19.2 ± 5.4 CG (n=7):15.7 ± 4.7 PANSS general: EG (n=25): 34.5 ± 5.1 CG (n=7): 37.7 ± 7.1 PANSS total: EG (n=25): 78.6 ± 17.0 CG (n=7): 71.9 ± 12.8	PANSS positive: EG (n=25): 15.8 ± 5.7 CG (n=7): 17.6 ± 5.8 PANSS negative: EG (n=25): 15.1 ± 4.4 CG (n=7): 14.7 ± 4.5 PANSS general: EG (n=25): 34.5 ± 5.1 CG (n=7): 36.3 ± 7.3 PANSS total: EG (n=25): 65.5 ± 12.2 CG (n=7): 68.6 ± 13.6	PANSS positive: EG (n=25): difference pre and post ↓ by 2.9 ± 3.5; CG (n=7): difference pre and post ↓ by 0.9 ± 3.2 PANSS negative: EG (n=25): difference pre and post ↓ by 4.0 ± 5.1; CG (n=7): difference pre and post ↓ by 1 ± 1.4; PANSS general: EG (n=25): difference pre and post ↓ by 6.2 ± 8.8; CG (n=7): difference pre and post ↓ by 1.4 ± 2.9; PANSS total: EG (n=25): difference pre and post ↓ by…	PANSS positive: EG (n=25) and CG (n=7): difference pre and post were not statistically significant (p=0.1680) PANSS negative: EG (n=25) and CG (n=7): difference pre and post were statistically significant (p=0.013) PANSS general: EG (n=25) and CG (n=7): difference pre and post were statistically significant (p=0.030) PANSS total: EG (n=25) and CG (n=7): difference pre and post were statistically …	25/31 (81%) completed the study and follow-up assessments
Korman et al. 2018 (40)	Australia	Prospective pilot	EG: 13	EG (n=13): 9 M 4 F	EG (n=13): 31 ± 7.9 Age Range: not specified	SCZ, SCZ-AF, BPD	EG (n=13): 10 ± 7.3	Antipsychotic: SGA: Clozapine; Olanzapine	EG (n= 10): 3x / week, 5min WU and 10min CD, 30min group circuit with a mixture of aerobic and resistance training rotating through 10-15 stations with intervals starting at 30sec work: 30sec rest, but progressed to 60sec using a recumbent bike, a treadmill, boxing pads and gloves, therabands, steps, and dumbbells with the goal of reaching greater than 90mins of moderate-intensity exercise / week…	10 weeks	6-min walk test distance (m): EG (n=10): 452 ± 65 Self-reported exercise in pervious week (minutes/ week): EG (n=10): 60 ± 52.5 Self-reported sedentary behavior (hours/ day): EG (n=10): 7.9 ± 4.5 Fasting blood sugar level (mmol/L): EG (n=10): 5.1 ± 0.92 Fasting total cholesterol (mmol/L): EG (n=10): 4.8 ± 0.57 BMI (kg/m²): EG (n=10): 29.2 ± 4.9 Abdominal circumference (cm): EG (n=10): 100.9 ± 11.…	6-min walk test distance (m): EG (n=10): 528 ± 85 Self-reported exercise in pervious week (minutes/ week): EG (n=10): 130 ± 15 Self-reported sedentary behavior (hours/ day): EG (n=10): 5.8 ± 2.5 Fasting blood sugar level (mmol/L): EG (n=10): 5.15 ± 0.72 Fasting total cholesterol (mmol/L): EG (n=10): 4.6 ± 0.64 BMI (kg/m²): EG (n=10): 29.4 ± 4.6 Abdominal circumference (cm): EG (n=10): 102.8 ± 12.…	6-min walk test distance (m): EG (n=10): difference pre and post showed statistically significant ↑ (p<0.001) Self-reported exercise in pervious week (minutes/ week): EG (n=10): difference pre and post showed statistically significant ↑ (p=0.019) Self-reported sedentary behavior (hours/ day): EG (n=10): difference pre and post were not statistically significant (p=0.101) Fasting blood sugar level…	Not applicable	BPRS: EG (n=10): 32.4 ± 8.3 SANS: EG (n=10): 45.2 ± 11.8	BPRS: EG (n=10): 29 ± 6.1 SANS: EG (n=10): 30.7 ± 12.7	BPRS: EG (n=10): difference pre and post were statistically significant with a ↓ of 3.4 (p<0.049) SANS: EG (n=10): difference pre and post were statistically significant with a ↓ of 14.5 (p<0.001)	Not applicable	EG (n=10): mean of 23.4 ± 5.34 out of 30 possible sessions
Scheewe et al. 2013 (20)	The Netherlands	RCT	EG: 31 CG: 32	EG (n=31): 23 M 8 F CG (n=32): 23 M 9 F	EG (n=31): 29.2 ± 7.2 CG (n=32): 30.1 ± 7.7 Age Range: not specified	SCZ, SCZ-AF, SCZ-P	EG (n=31): 6.31 ± 5.63 CG (n=32): 4.22 ± 6.12	Antipsychotic: FGA: Pimozide; Penfluridol; Bromperidol; Zuclopenthixol; Haloperidol SGA: Clozapine; Olanzapine; Aripiprazole; Risperidone; Quetiapine; Pipamperone	EG: 2x / week, an hour combined aerobic and resiatnce training; aerobic training not specified; resistace training included 6 exercises 3 sets of 10-15 reps including biceps, triceps, abdominals, quadriceps, pectorals, and deltoids; weeks 1-3 at 45% HRR, weeks 4-12 at 65% HRR, and weeks 13-26 at 75% HRR CG: 60min of Occupational Therapy; allowed maximum of 60min of moderate physical activity / we…	26 weeks	Body weight (kg): EG (n=29): not specified CG (n=25): not specified Wpeak (W): EG (n=29): 223.7 ± 44.3 CG (n=25): 230.2 ± 56.5 VO2max: EG (n=29): 32.3 ± 10.1 CG (n=25): 32.5 ± 11.1 BMI (kg/m²): EG (n=29): 26.8 ± 6.9 CG (n=25): 26.8 ± 6 Body fat percent (%): EG (n=29): 24.9 ± 9.3 CG (n=25): 27.1 ± 9.1 Waist circumference (cm): EG (n=29): 94.3 ± 16 CG (n=25): 97.4 ± 15.9 Systolic BP (mmHg): EG (n=2…	Body weight (kg): EG (n=29): not specified CG (n=25): not specified Wpeak (W): EG (n=29): 240.7 ± 41.7 CG (n=25): 223.6 ± 50.7 VO2max: EG (n=29): 31.9 ± 10 CG (n=25): 29.8 ± 7.7 BMI (kg/m²): EG (n=29): 26.6 ± 5.8 CG (n=25): 27.2 ± 6.2 Body fat percent (%): EG (n=29): 24.4 ± 9.6 CG (n=25): 28 ± 8.6 Waist circumference (cm): EG (n=29): 95.1 ± 14.3 CG (n=25): 98.9 ± 16 Systolic BP (mmHg): EG (n=29):…	Body weight (kg): EG (n=29): not specified CG (n=25): not specified Wpeak (W): EG (n=29): not specified CG (n=25): not specified VO2max: EG (n=29): not specified CG (n=25): not specified BMI (kg/m²): EG (n=29): not specified CG (n=25): not specified Body fat percent (%): EG (n=29): not specified CG (n=25): not specified Waist circumference (cm): EG (n=29): not specified CG (n=25): not specified S…	Body weight (kg): EG (n=29) and CG (n=25): not specified Wpeak (W): EG (n=29) and CG (n=25): statistically significant difference between groups (p=0.004) VO2max: EG (n=29) and CG (n=25): difference between groups not statistically significant (p=0.132) BMI (kg/m²): EG (n=29) and CG (n=25): difference between groups not statistically significant (p=0.36) Body fat percent (%): EG (n=29) and CG (n=…	PANSS positive: EG (n=29): not specified CG (n=25): not specified PANSS negative: EG (n=29): not specified CG (n=25): not specified PANSS total: EG (n=29): 63.4 ± 11.6 CG (n=25): 62.3 ± 10.1	PANSS positive: EG (n=29): not specified CG (n=25): not specified PANSS negative: EG (n=29): not specified CG (n=25): not specified PANSS total: EG (n=29): 59.1 ± 11.8 CG (n=25): 60.8 ± 11.2	PANSS positive: EG (n=29): not specified CG (n=25): not specified PANSS negative: EG (n=29): not specified CG (n=25): not specified PANSS total: EG (n=29): not specified CG (n=25): not specified	PANSS positive: EG (n=29) and CG (n=25): not specified PANSS negative: EG (n=29) and CG (n=25): not specified PANSS total: EG (n=29) and CG (n=25): difference between groups is not statistically significant (p=0.371)	Adherence to program required participation to be at least 50% of offered sessions to be included in final analysis Found that noncompiant patients were more severely ill than compliant participants
Silva et al. 2015 (21)	Brazil	RCT	EG1: 14 EG2: 17 CG: 16	EG1 (n=12): 12 M EG2: (n=9): 9 M CG (n=13): 13 M	EG1 (n=12): 32.91 ± 2.28 EG2: (n=9): 33.55 ± 2.63 CG (n=13): 33.36 ± 12.19 Age Range: not specified	SCZ	EG1 (n=12): not specified EG2: (n=9): not specified CG (n=13): not specified	Antipsychotic: FGA: Haloperidol SGA: Clozapine; Olanzapine; Risperidone; Quetiapine	EG1 (n=12): 2x / week, 5min WU on a treadmill, 60min resistance training, 2 sets of 15 reps, 1min rest between sets; week 1 at 40% 1RM, gradually increased load reaching 85% 1RM and 3 sets of 6-8 reps, 1min rest between sets EG2 (n=9): 2x / week, 5min WU on a treadmill, 35min resistance training, 2 sets of 15 reps, 1min rest between sets; week 1 at 40% 1RM, gradually increased load reaching 85% 1…	20 weeks	Weight (kg): EG1 (n=12): 83.27 ± 5.61 EG2 (n=9): 88.24 ± 6.48 CG (n=13): 75.56 ± 5.39 BMI (kg/m²): EG1 (n=12): 27.98 ± 1.67 EG2(n=9): 29.42 ± 1.93 CG (n=13): 25.38 ± 1.60 1RM tests Chest press: EG1 (n=12): 114.93 ± 9.64 EG2 (n=9): 107.76 ± 10.11 CG (n=13): 105.06 ± 9.87 Vertical traction: EG1 (n=12): 164.97 ± 11.01 EG2 (n=9): 162.74 ± 11.55 CG (n=13): 144.28 ± 11.27 Leg press: EG1 (n=12): 348.22 …	Weight (kg): EG1 (n=12): 82.39 ± 6.20 EG2 (n=9): 86.79 ± 6.50 CG (n=13): 77.64 ± 6.35 BMI (kg/m²): EG1 (n=12): 27.82 ± 1.85 EG2 (n=9): 28.98 ± 1.95 CG (n=13): 25.96 ± 1.90 1RM tests Chest press: EG1 (n=12): 145.51 ± 8.57 EG2 (n=9): 118.93 ± 8.99 CG (n=13): 109.87 ± 8.77 Vertical traction: EG1 (n=12): 194.82 ± 13.48 EG2 (n=9): 212.86 ± 14.14 CG (n=13): 153.94 ± 13.80 Leg press: EG1 (n=12): 424.52 …	Weight (kg): EG1 (n=12): not specified EG2 (n=9): not specified CG (n=13): not specified BMI (kg/m²): EG1 (n=12): not specified EG2 (n=9): not specified CG (n=13): not specified 1RM tests Chest press: EG1 (n=12): not specified EG2 (n=9): not specified CG (n=13): not specified Vertical traction: EG1 (n=12): not specified EG2 (n=9): not specified CG (n=13): not specified Leg press: EG1 (n=12): not …	Weight (kg): EG1 (n=12), EG2 (n=9), and CG (n=13): not specified BMI (kg/m²): EG1 (n=12), EG2 (n=9), and CG (n=13): not specified 1RM test; Chest press: not specificed EG1 (n=12), EG2 (n=9), and CG (n=13): not specified Vertical traction: EG1 (n=12), EG2 (n=9), and CG (n=13): not specified Leg press: EG1 (n=12), EG2 (n=9), and CG (n=13): not specified Leg curl: EG1 (n=12), EG2 (n=9), and CG (n=13…	PANSS positive: EG1 (n=12): 14.46 ± 1.76 EG2 (n=9): 13.95 ± 1.85 CG (n=13): 10.06 ± 1.81 PANSS negative: EG1 (n=12): 23.01 ± 2.30 EG2 (n=9): 20.95 ± 2.41 CG (n=13):19.09 ± 2.35 PANSS general: EG1 (n=12): 35.21 ± 2.95 EG2 (n=9): 34.68 ± 3.09 CG (n=13): 26.48 ± 3.02 PANSS total: EG1 (n=12): 72.71 ± 5.22 EG2 (n=9): 69.71 ± 5.47 CG (n=13): 56.31 ± 5.34	PANSS positive: EG1 (n=12): 9.92 ± 1.42 EG2 (n=9): 11.64 ± 1.49 CG (n=13): 11.00 ± 1.45 PANSS negative: EG1 (n=12): 17.95 ± 1.93 EG2 (n=9): 18.69 ± 2.03 CG (n=13): 19.94 ± 1.98 PANSS general: EG1 (n=12): 27.74 ± 1.72 EG2 (n=9): 28.34 ± 1.80 CG (n=13): 25.91 ± 1.76 PANSS total: EG1 (n=12): 55.62 ± 3.42 EG2 (n=9): 58.68 ± 3.59 CG (n=13): 56.86 ± 3.50	PANSS positive: EG1 (n=12): difference pre and post were statistically significant (p=0.001) EG2 (n=9): difference pre and post were statistically significant (p=0.016) CG (n=13): difference pre and post remained stable PANSS negative: EG1 (n=12): difference pre and post were statistically significant (p=0.002) EG2 (n=9): difference pre and post showed no change CG (n=13): difference pre and post…	PANSS positive: EG1 (n=12), EG2 (n=9), and CG (n=13): group x time interaction was statistically significant (p=0.003) PANSS negative: EG1 (n=12), EG2 (n=9), and CG (n=13): group x time interaction was statistically significant (p=0.027) PANSS general: EG1 (n=12), EG2 (n=9), and CG (n=13): not specified PANSS total: EG1 (n=12), EG2 (n=9), and CG (n=13): group x time interaction was statistically …	Adherence rates exceeded 75% of all sessions (those that did not complete 75% of the sessions were excluded from the study)
Svatkova et al. 2015 (39)	The Netherlands	RCT	EG: 16 CG1: 24 NEG: 17 CG2: 24	EG (n=16): 13 M 3 F CG1 (n=24): 17 M 7 F NEG (n=17): 14 M 3 F CG2 (n=24): 16 M 8 F	EG (n=16): 28.8 ± 7.4 CG1 (n=24): 28.8 ± 7.9 NEG (n=17): 31.3 ± 8.2 CG2 (n=24): 27.7 ± 6.4	SCZ CG1 and CG2: healthy controls	EG (n=16): 6.46 ± 5.85 CG1 (n=24): not applicable NEG (n=17): 8.45 ± 5.97 CG2 (n=24): not applicable	Antipsychotic: Chlorpromazine equivalents	EG (n=16): 2 x / week, 40min moderate-to-vigorous intensity aerobic performed on a biclycle ergometer, recumbant bent bicycle ergometer, rowing machine, cross trainer and treadmill; 20min resistance training including 3 sets of 10-15reps including biceps, triceps, abdominals, quadriceps, pectorals, and deltoids CG1 (n=24): Healthy patients; 2 x / week, 40min moderate-to-vigorous intensity aerobic…	24 weeks	BMI (kg/m²): EG (n=16): 27.13 ± 7.78 CG1 (n=24): 23.5 ± 3.1 NEG (n=17): 27.5 ± 6.2 CG2 (n=24): 23.9 ± 3.2 Wpeak: EG (n=16): 222.8 ± 46.1 CG1 (n=24): 266.4 ± 55.3 NEG (n=17): 237.7 ± 57.3 CG2 (n=24): 245.7 ± 55.2 VO2max (mL/kg/min): EG (n=16): 32.1 ± 10.2 CG1 (n=24): 36.4 ± 5.9 NEG (n=17): 33.4 ± 12.6 CG2 (n=24): 34.7 ± 6.4 Resting HR (bpm): EG (n=16): 76.1 ± 18.0 CG1 (n=24): 70.0 ± 11.0 NEG (n=17…	BMI (kg/m²): EG (n=16): 26.5 ± 6.4 CG1 (n=24): 23.5 ± 3.0 NEG (n=17): 28.4 ± 6.7 CG2 (n=24): 23.8 ± 3.0 Wpeak: EG (n=16): 252.0 ± 41.3 CG1 (n=24): 276.5 ± 69.5 NEG (n=17): 232.3 ± 50.0 CG2 (n=24): 25.7 ± 58.9 VO2max (mL/kg/min): EG (n=16): 32.5 ± 9.7 CG1 (n=24): 39.1 ± 7.5 NEG (n=17): 29.7 ± 9.2 CG2 (n=24): 35.2 ± 7.9 Resting HR (bpm): EG (n=16): 73.3 ± 15.8 CG1 (n=24): 65.3 ± 12.5 NEG (n=17): 72…	BMI (kg/m²): EG (n=16): not specified CG1 (n=24): not specified NEG (n=17): not specified CG2 (n=24): not specified Wpeak: EG (n=16): not specified CG1 (n=24): not specified NEG (n=17): not specified CG2 (n=24): not specified VO2max (mL/kg/min): EG (n=16): not specified CG1 (n=24): not specified NEG (n=17): not specified CG2 (n=24): not specified Resting HR (bpm): EG (n=16): not specified CG1 (n=…	BMI (kg/m²): EG (n=16) and NEG (n=17): time x randomization was not statistically significant (p=0.10) Wpeak: EG (n=16) and NEG (n=17): time x randomization was statistically significant (p<0.001) VO2max (mL/kg/min): EG (n=16) and NEG (n=17): time x randomization was statistically significant (p<0.003) Resting HR (bpm): EG (n=16) and NEG (n=17): time x randomization was not statistically signific…	PANSS positive: EG (n=16): 14.9 ± 3.9 CG1 (n=24): not applicable NEG (n=17): 15.0 ± 3.9 CG2 (n=24): not applicable PANSS negative: EG (n=16): 19.7 ± 5.7 CG1 (n=24): not applicable NEG (n=17): 15.8 ± 5.4 CG2 (n=24): not applicable PANSS total: EG (n=16): 62.3 ± 13.2 CG1 (n=24): not applicable NEG (n=17): 60.3 ± 10.1 CG2 (n=24): not applicable	PANSS positive: EG (n=16): 12.3 ± 4.5 CG1 (n=24): not applicable NEG (n=17): 15.7 ± 4.6 CG2 (n=24): not applicable PANSS negative: EG (n=16): 17.6 ± 4.6 CG1 (n=24): not applicable NEG (n=17): 16.5 ± 5.3 CG2 (n=24): not applicable PANSS total: EG (n=16): 54.7 ± 12.6 CG1 (n=24): not applicable NEG (n=17): 60.6 ± 9.8 CG2 (n=24): not applicable	PANSS positive: EG (n=16): not specified CG1 (n=24): not applicable NEG (n=17): not specified CG2 (n=24): not applicable PANSS negative: EG (n=16): not specified CG1 (n=24): not applicable NEG (n=17): not specified CG2 (n=24): not applicable PANSS total: EG (n=16): not specified CG1 (n=24): not applicable NEG (n=17): not specified CG2 (n=24): not applicable	time x randomization was not statistically significant (p=0.10) PANSS positive: EG (n=16) and NEG (n=17): time x randomization was statistically significant (p=0.001) PANSS negative: EG (n=16) and NEG (n=17): time x randomization was not statistically significant (p=0.06) PANSS total: EG (n=16) and NEG (n=17): time x randomization was statistically significant (p<0.001)	Adherence rates were greater than 50% of all sessions
Woodward et al. 2018 (27)	Canada	Longitudinal	EG1 and EG2: 27	EG1 and EG2: (n=27): 16 M 11 F	EG1 and EG2: (n=27): 30.1 ± 6.9 Age Range: not specified	SCZ, SCZ-AF (treatment resistant)	EG1 and EG2 (n=27): not specified	Antipsychotic: FGA: Flupenthixol; Perphenazine SGA: Ripiprazole; Clozapine; Olanzapine; Quetiapine; Paliperidone	EG1 (n=9): 3 x / week, 10min WU (30% HRR) and CD (stretching), 30min moderate-intensity exercise (based on 40-59% baseline HRR (Karvonen formula)) using a cycle ergometer, treadmill, elliptical, and weight training; exercise intensity progression was based on HR changes (~5% / week) EG2 (n=8): 3 x / week, 10min WU and CD, 30min weight training of major muscle groups; progressions were based on mo…	12 weeks	Resting HR (bpm): EG1EG1 (n=9) and EG2 (n=8): not specified BMI (kg/m²): EG1 (n=9) and EG2 (n=8): not specified VO2max (mL/kg/min): EG1 (n=9) and EG2 (n=8): not specified BP (mmHg): EG1 (n=9) and EG2 (n=8): not specified Triglycerides (mmol/L): EG1 (n=9) and EG2 (n=8): not specified Cholesterol (mmol/L): EG1 (n=9) and EG2 (n=8): not specified	Resting HR (bpm): EG1 (n=9) and EG2 (n=8): 89.9 ± 6.0 BMI (kg/m²): EG1 (n=9) and EG2 (n=8): 27.4 ± 2.2 VO2max (mL/kg/min): EG1 (n=9) and EG2 (n=8): 21.6 ± 5.2 BP (mmHg): EG1 (n=9) and EG2 (n=8): 110/74 Triglycerides (mmol/L): EG1 (n=9) and EG2 (n=8): 1.2 ± 0.5 Cholesterol (mmol/L): EG1 (n=9) and EG2 (n=8): 4.0 ± 0.5	Resting HR (bpm): EG1 (n=9) and EG2 (n=8): difference pre and post showed a ↓; not statistically significant (p<0.10) BMI (kg/m²): EG1 (n=9) and EG2 (n=8): difference pre and post showed improvements; not statistically significant (p>0.10) VO2max (mL/kg/min): EG1 (n=9) and EG2 (n=8): difference pre and post showed improvements; not statistically significant (p>0.10) BP (mmHg): EG1 (n=9) and EG2 (…	Not applicable	PANSS total: EG1 (n=9) and EG2 (n=8): not specified	PANSS total: EG1 (n=9) and EG2 (n=8): 79.7 ± 6.4	PANSS total: EG1 (n=9) and EG2 (n=8): difference pre and post showed a statistically significant ↓ (p ≤ 0.0001)	Not applicable	EG1 (n=9) and EG2 (n=8): completed 83% ± 9.4% of all sessions
Legend SD: standard deviation RCT: randomized control trial EG: exerimental group EG1: exerimental group 1 EG2: exerimental group 2 CG: control group CG1: control group 1 CG2: control group 2 NEG: non-experimental group M: Male F: Female SCZ: schizophrenia SCZ-AF: schizoaffective disorder FEP: first episode psychosis BPD: bipolar disorder SCZ-P: schizophreniform disorder FGA: first-generation ant…
